# Supplementary material for: Dietary diversity practice and associated factors among adolescents in Ethiopia, systematic review and meta-analysis
Source: PLoS One. 2023 Jul 28;18(7):e0284573. doi: 10.1371/journal.pone.0284573 (PMC10381051; doi:10.1371/journal.pone.0284573)
Supplement: S2 File — (XLSX) [file pone.0284573.s002.xlsx]

## Sheet: Sheet1
Year of Publication	Study year	Authors	Authors(Year)	Study Design	Region	Study area	Residence	samplesizecat	Sample size	Study Qulity	Age group	Response Rate	Personwith Good DD	Prevalence	Cutt of point	Urban_GoodDDS	Urban_PoorDDS	Rural_ GoodDDS	Rural_PoorDDS	MediumES_GoodDDS	MediumES_PoorDDS	Low_GoodDDS	Low_PoorDDS	HighES_GoodDDS	HighES_PoorDDS	LowES_GoodDDS	LowES_PoorDDS	InformalesM_GoodDDS	InformalesM_PoorDDS	FormalesM_GoodDDS	FormalesM_PoorDDS	InformalFa_GoodDDS	Informalesfa_PoorDDS	FormalesFa_GoodDDS	FormalesFa_PoorDDS
2019	2018	Berhanu et al	Berhanu et al (2019)	School based cross sectional	Amhara	Tegede district	Both urban and rural	Small	400	0.8	15to19	1	188	47	≥5	127	48	62	163
2018	2017	Birru et al	Birru et al (2018)	School based cross sectional	Amhara	Gondar City	Both urban and rural	Large	768	0.85	10 to 19	0.987	399	51.9531	≥5	380	337	19	32									193	234	206	135	173	197	226	172
2017	2016	Worku et al	Worku et al (2017)	School based cross sectional	Other	Gurage	Both urban and rural	Large	634	0.78	14 to19	100	170	26.8139	≥ 6	66	115	104	349	123	259	25	139	22	66	25	139	94	369	57	133
2020	2019	Halala et al.	Halala et at (2020)	Community Based cross sectional	Other	Wolaita Zone	Urban	Large	820	0.68	10 to 19	97.3	226	27.561	≥5					65	233	18	256	143	105	18	233	19	98	207	496	9	72	217	522
2017	2015	Melaku et al	Melaku et al (2017)	School based cross sectional	Other	Jimma	Urban	Small	455	0.71	14to19	100	176	38.6813	≥5					76	76	48	103	52	100	48	103	15	56	161	223	9	16	167	276
2020	2017	Gonete et al	Gonete et al (2020)	School based cross sectional	Amhara	Dembia district	Both urban and rural	Small	462	0.82	15to19	0.975	149	32.2511	≥ 5	88	110	61	203
2021	2016	Endalifer et al	Endalifer et al(2021)	School based cross sectional	Amhara	Woldia	Urban	Small	411	0.75	14 to19	0.973	209	50.8516														57	90	152	112
